# Supplementary material for: Glucose absorption drives cystogenesis in a human organoid-on-chip model of polycystic kidney disease
Source: Nat Commun. 2022 Dec 23;13:7918. doi: 10.1038/s41467-022-35537-2 (PMC9789147; doi:10.1038/s41467-022-35537-2)
Supplement: Supplementary file 13 — Source Data [file 41467_2022_35537_MOESM13_ESM.zip › Source Data/source_data.xlsx]

## Sheet: Figure 3c
Distance (¬µM)	Static	Static	Static	Static	Static	Fluidic	Fluidic	Fluidic	Fluidic	Fluidic	Fluidic	Fluidic
0	250.22	39.67	148.54	192.81	298.23	549.51	274.99	224.54	241.27	246.2	319.83	340.75
3.3	254.69	31.77	151.85	198.56	294.18	556.97	286.13	252.49	222.95	261.58	324.82	334.91
6.5	246.85	38.45	139.01	208.43	281.08	558.33	291.99	232.21	223.71	265.93	329.22	321.89
9.8	265.53	39.74	120.29	200.94	307.28	561.74	268.8	223.43	246.72	248.51	319.68	331.96
13	261.5	32.36	128.02	196.9	297.87	562.93	262.22	240.71	244.77	243.08	323.71	337.77
16.3	260.41	34.05	141.03	192.5	310.07	557.57	278.81	228.55	242.74	220.67	341.91	356.12
19.5	257.18	35.27	143.49	183.79	303.64	550.26	285.2	219.55	231.95	224.45	332.49	352.78
22.8	249.68	33.84	152.96	200.92	298.45	569.22	279.16	219.33	226.44	230.82	325.46	325.65
26	266.26	18.57	148.88	202.25	293.09	557.96	279.63	231.77	233.09	262.72	320.12	335.97
29.3	276.99	22.33	154.04	208.47	286.71	548.19	272.32	254.41	230.09	256.02	312.64	340.27
32.5	278.86	38.75	151.79	195.38	285.16	556.98	276.38	236.57	272.22	279.33	313.37	349.92
35.8	263.35	38.37	153.98	216.79	284.71	549.8	266.11	235.03	249.28	274.04	327.02	363.12
39	261.27	38.14	143.42	217.94	300.9	549.76	282.32	231.29	236.4	264.16	320.55	344.54
42.3	267.89	44.79	147.11	209.51	307.59	564.35	294.69	216.35	248.25	260.34	315.14	364.3
45.5	279.34	36.04	159.21	219.56	290.5	558.04	293.19	223.9	251.61	274.06	326.56	354.89
48.8	281.45	37.68	149.45	221.05	289.45	549.68	279.66	239.16	257.57	272.03	326.23	335.57
52	259.85	30.91	134.43	223.42	298.03	551.08	285.27	244.53	264.91	264.36	312.65	341.94
55.3	253.22	24.53	135.73	231.34	316.97	568.31	287.52	220.11	250.41	264.39	327.62	350.38
58.5	257.76	47.29	141.31	231.08	306.17	554	279.32	237.52	227.62	250.36	326.28	348.82
61.8	276.61	48.46	159.49	242.56	304.19	548.35	279.78	226.74	221.39	275.36	332.65	349.64
65	258.44	42.68	162.68	257	307.24	549.96	284.74	211.53	226.65	285.49	314.44	352.77
68.3	253.45	30.6	166.37	288.74	314.85	555.56	278.83	218.19	228.88	284.85	294.2	330.02
71.5	245.84	37.06	179.55	306.29	318.09	551.28	311.52	202.41	234.39	308.35	303.91	332.77
74.8	250.14	30.12	197.84	305.67	376.44	546.61	348.17	201.32	231.11	306.93	285.84	332.6
78	242.08	17.73	186.58	308.72	464.32	541.67	359.64	180.97	226.71	304.21	264.08	331.34
81.3	215.08	24.49	181.7	306.03	517.9	534.14	355.85	167.28	213.42	301.43	268.49	327.3
84.5	208.85	17.77	179.82	288.83	518.5	499.19	339	153.39	204.55	295.61	252.49	325.55
87.8	203.13	34.21	169.78	276.27	492.78	476.24	318.33	162.15	223.11	283.42	243.5	317.61
91	208.85	29.06	173.47	266.91	472.73	454.59	309.2	146.98	228.22	304.3	248.71	312.58
94.3	202.65	27.07	174.07	273.65	462.81	442.14	303.61	122.11	208.63	318.67	261.02	328.2
97.5	222.64	19.49	162.89	284.05	454.75	436.83	275.33	124.66	204.33	316.73	241.67	323.55
100.8	234.48	16.16	162.86	278.68	431.31	435.48	252.44	129.9	208.79	304.96	239.63	321.17
104	219.1	16.86	160.97	260.6	430.74	414.35	267.25	128.32	214.67	339.8	238.64	319.01
107.3	216.44	13.1	166.66	283.37	424.51	403.18	261	129.46	232.69	340.89	235.3	311.09
110.5	224.34	5.11	165.61	295.11	414.02	399.78	250.88	138.98	237.25	330.91	232.07	274.31
113.8	210.08	9.18	169.32	285.68	423.84	404.39	240.74	129.53	227.28	335.27	219.53	281.52
117	199.15	7.5	162.04	279.04	426.42	415.55	241.08	106.4	249.61	353.45	201.58	293.65
120.3	197.61	3.52	156.91	296.13	419.54	408.49	243.33	108.42	250.86	331.22	199.03	274.38
123.5	214.51	10.52	156.24	294.83	403.93	392.09	240.91	114.26	245.8	330.07	210.72	269.21
126.8	198.22	-10.37	151.55	284.9	408.16	364.02	231.82	115.06	230.85	325.03	209.76	268.26
130	198.36	-12.35	161.06	293.38	409.46	378.26	236.88	121.05	234.26	339.55	197.13	262.3
133.3	184.8	8.78	156.17	290.28	421.43	377.02	244.7	123.65	235.01	357.3	192.86	254.46
136.5	200.8	20.24	175.26	296.9	417.9	359.37	251.28	120.29	242.41	362.07	187.39	258.17
139.8	216.03	-12.74	164.9	304.3	393.75	349.1	246.79	93.53	236.99	366.29	186.55	250.83
143	206.81	-6.92	152.33	307.71	396.62	356.63	229.87	102.45	247.54	342.92	192.76	263.89
146.3	199.9	10.37	145.43	311.42	402.13	328.11	232.28	113.18	263.28	351.17	194.77	255.63
149.5	200.34	-0.74	151.06	297.99	402.71	319.19	243.54	100.3	243.73	355.46	185.37	245.18
152.8	217.53	-20.65	149.28	315.91	409.07	321.45	237.11	95.93	253.85	366.11	172.13	241.13

## Sheet: Figure 3d
Time (hrs)	Static - 20 mL 3X	Static - 20 mL 3X	Static - 20 mL 3X	Static - 20 mL 3X	Static - 1 mL 3X	Static - 1 mL 3X	Static - 1 mL 3X	Static - 1 mL 3X	Static - 1 mL 3X	Static - 1 mL 3X
0	41.49	52.36	49.6	24.62	68.74	174.26	25.47	29.14	29.54	19.99
0.09	41.37	52.42	50.07	25.62	69.41	166.99	26.13	28.52	28.53	19.81
0.17	42.59	51.73	50.73	25.65	68.27	162.21	26.44	29.42	29.15	19.6
0.25	42.73	52.15	50.14	25.79	66.46	160.14	25.49	29.35	28.63	20.22
0.34	41.56	50.66	50.34	25.64	66.94	157.74	26.14	28.65	28.09	20.22
0.42	43.3	49.44	50.79	25.69	68.45	155.77	26.52	29.57	29.57	19.98
0.5	44.14	49.13	50.26	26.13	66.44	153.69	26.02	29.66	29.51	21.16
0.59	43.86	49.48	50.51	25.34	65.11	151.76	26.09	29.67	29.97	19.21
0.67	44.18	50.15	50.45	25.91	65.72	149.84	27.15	28.35	30.68	20.73
0.75	44	49.33	50.12	25.84	66.58	148.15	26.55	29.3	31.42	20.44
0.84	44.57	51.4	50.74	26.37	66.6	146.64	26.06	28.77	30.29	20.53
0.92	44.03	49.66	50.31	26.47	66.4	145.1	26.04	28.76	30.33	20.82
1	45.59	50.15	50.31	25.27	65.97	143.87	27.53	29.78	29.71	20.73
1.09	45.58	50	50.82	26.57	64.54	142.17	33.44	34.29	30.35	20.81
1.17	43.63	49.64	52.1	26.26	65.53	140.56	42.29	43.75	30.69	21.9
1.25	49.2	51.02	56.86	29.32	67.25	138.89	55.99	58.4	30.55	20.58
1.34	59.01	50.9	65.64	35.73	65.06	137.66	73.48	75.88	28.96	21.38
1.42	69.59	50.33	81.6	48.42	63.82	136.18	92.35	93.79	30.45	21.12
1.5	84.53	52.04	111.28	69.08	65.98	134.68	109.41	110.93	30.5	21
1.59	102.23	51.31	155.19	98.08	65.53	133.41	122.58	122.71	29.62	20.69
1.67	125.27	51.84	206.64	132.34	64.64	132.04	131.39	130.29	31.38	20.48
1.75	148.77	51.28	259.53	165.61	65.6	131.06	135.49	134.3	30.52	22.7
1.84	175.93	52.12	307.92	194.4	69.23	129.61	136.98	133.48	30.78	21.18
1.92	206.81	52.11	348.48	218.89	66.67	128.61	134.02	132.5	29.66	22.43
2	242.39	51.12	385.59	240.5	65.27	127.3	131.89	128.84	30.22	21.24
2.09	278.37	51.68	416.3	259.93	66.12	126.5	128.75	126.11	29.46	21.55
2.17	314.16	50.04	446.59	278.55	65.83	125.05	127.91	123.93	28.6	22.16
2.25	357.86	51.37	473.08	294.42	66.05	124.11	126.34	122.53	28.68	21.37
2.34	398.33	50.94	497.64	308.26	64.61	123.51	125.58	119.76	29.17	20.04
2.42	438.66	52.53	519.54	322.12	67.34	122.72	124.66	119.6	29.68	20.89
2.5	479.37	57.77	536.11	333.52	66.76	121.53	123.12	118.02	28.92	21.38
2.59	516.19	63.23	549.66	341.41	66.67	120.63	121.04	117.18	29.01	20.53
2.67	556.19	75.27	559.39	347.13	65.27	119.6	119.05	115.26	29.28	20.94
2.75	596.34	91.63	568.8	351.78	65.83	118.98	116.8	111.52	28.91	21.29
2.84	634.24	110.23	582.51	361.57	64.88	117.89	114.37	110.1	29.21	20.74
2.92	674.43	129.23	595.18	367.99	66.78	117.22	111.77	107.66	29.52	21.65
3	706.93	155.84	608.72	377.95	65.57	116.45	109.57	106.17	29.59	21.07
3.09	739.43	185.23	624.97	386	67.35	115.99	106.71	103.37	29.72	22.02
3.17	770.6	211.91	637.55	392.21	66.49	114.86	105.03	100.56	28.49	21.17
3.25	800.61	239.68	646.18	398.18	65.58	114.34	104.64	100.31	29.48	21.88
3.34	826.4	265.59	650.49	400.41	67.22	113.45	103.39	100.67	30.06	21.02
3.42	855.08	291.8	653.39	399.87	64.88	112.59	103.32	99.71	28.68	21.68
3.5	881.06	323.98	653.48	398	66.63	111.86	103.27	98.8	28.68	21.97
3.59	904.54	354.05	649.94	393.34	65.35	111.16	103.51	99.17	29.2	22.42
3.67	928.52	389.73	643.5	388.56	65.45	110.75	103.14	100.2	28.44	22.03
3.75	949.17	420.29	635.22	381.44	66.31	110.35	103.62	100.15	28.85	22.7
3.84	969.01	449.1	625.92	375.39	66.14	109.6	106.03	102.53	28.9	21.63
3.92	989.56	478.6	617.51	370.48	66.12	109.33	110.5	105.94	29.27	22.13
4	1011.35	508.76	610.36	365.52	66.33	108.93	112.88	109.47	29.34	22.05
4.09	1026.83	538.24	602.12	358.96	64.97	108.5	116.97	114.08	28.82	20.79
4.17	1043.59	565.29	597.42	356.14	65.54	107.75	123.08	120.5	29.03	22.28
4.25	1061.56	602.69	591.27	352.15	65.12	107.66	128.45	124.59	28.4	22.38
4.34	1074.97	630.45	584.21	348.67	66.72	107.49	135.17	131.05	29.11	22.41
4.42	1091.31	654.6	579.42	345.85	66.44	107.04	141.14	136.8	28.96	22.83
4.5	1106.71	683.27	572.08	342.18	65.9	106.52	143.99	140.9	29.18	21.57
4.59	1119.81	711.66	565.93	339.45	66.14	106.47	148.71	146.93	29.63	21.48
4.67	1136.51	737.38	563.03	337.35	67.13	106.32	151.44	148.99	28.99	21.78
4.75	1147.37	763.78	559.94	335	66.75	106.1	153.66	152.6	28.83	22.08
4.84	1161.96	787.95	556.7	334.75	67.52	105.65	155.59	154.3	29.07	21.75
4.92	1172.54	814.92	556.03	334.15	68.19	105.8	157.57	156.37	29.25	21.67
5	1183.97	838.75	551.81	333.07	68.46	105.72	157.67	154.52	28.76	21.86
5.09	1200.04	858.08	549.58	333.52	69.04	105.81	157.37	154.59	29.13	22.38
5.17	1209.49	876.95	547.45	333.73	68.8	105.68	153.83	153.16	28.1	21.73
5.25	1221.09	895.74	548.22	334.23	68.87	105.8	153.36	152.72	28.82	21.38
5.34	1233.3	916.52	547.88	335.35	69.02	105.59	150.43	150.24	28.49	22.1
5.42	1241.22	935.74	548.41	336.1	67.86	102.72	149.22	148.83	28.79	21.96
5.5	1250.26	956.17	548.02	338.52	69.84	102.69	146.55	146.36	29.77	21.53
5.59	1256.8	978.19	551.01	339.75	69.9	102.62	143.58	143.82	29.33	21.13
5.67	1269.17	1001.54	550.41	340.83	69.13	102.9	140.52	140.99	29.44	21.35
5.75	1281.22	1013.21	551.16	342.31	68.96	102.89	137.76	138.93	28.74	21.23
5.84	1291.72	1023.78	552.86	345.08	71.1	102.8	134.89	136.25	29.25	21.13
5.92	1298.83	1043.93	555.51	347.85	70.76	102.59	133.02	132.92	28.04	21.65
6	1306.44	1063.54	556.16	349.49	69.4	103.07	131	129.53	27.97	19.4
6.09	1317.86	1081.07	559.41	352.93	70.77	102.58	128.09	127.43	28.09	20.85
6.17	1325.44	1097.02	560.96	354.54	70.79	102.4	126.38	125.03	27.85	22.98
6.25	1332.92	1105.76	562.97	359.85	70.47	101.95	123.32	122.66	28.65	22.26
6.34	1336.9	1116.71	564.48	363.32	70.59	101.9	120.71	120.7	27.67	21.77
6.42	1344.92	1135.01	569.26	365.15	74.43	101.24	118.65	119.66	29.1	22.31
6.5	1353.29	1153.49	571	368.92	75.73	100.82	117.09	118.6	28.78	21.57
6.59	1359.41	1174.1	575.39	374.48	75.89	100.68	116.19	117.7	28.85	20.78
6.67	1365.74	1194.23	578.76	378.12	76.37	100.45	115.75	117.15	28.32	22.51
6.75	1372.41	1205.2	580.48	382.36	75.69	100.06	116.49	118.1	28.23	21.85
6.84	1383.35	1224.29	583.99	386.55	75.2	99.97	116.16	117.62	28.43	21.93
6.92	1388.63	1237.65	586.58	390.36	77.29	99.47	117.69	118.44	28.97	21.69
7	1395.73	1249.65	585.05	391.57	76.7	99.67	118.23	117.99	28.31	21.64
7.09	1396.45	1259.48	585.63	395.87	76.73	99.26	119.74	118.51	28.88	23.4
7.17	1400.88	1293.69	588.19	399.51	77.29	99.01	121.36	121.97	28.85	22.32
7.25	1409.11	1310.99	590.07	401.19	77.61	98.73	123.32	121.27	28.13	23.32
7.34	1411.08	1320.76	591.24	405.66	78.97	98.3	124.48	124.03	28.94	21.87
7.42	1414.83	1331.76	589.92	409.65	76.69	97.92	126.36	125.92	29.21	22.77
7.5	1423.87	1344.45	592.17	413.46	77.07	97.87	128	128.42	28.55	21.98
7.59	1428.87	1357.73	590.04	415.36	77.99	97.55	129.68	130.07	29.26	21.97
7.67	1431	1361.63	588.32	417.47	78.52	97.46	130.64	131.12	28.17	23.35
7.75	1439.91	1366.91	589.72	418.38	78.36	97.06	131.32	131.55	28.68	22.72
7.84	1445.2	1389.54	589.1	419.75	77.93	96.83	132.68	134.7	27.93	22.37
7.92	1449.96	1406.16	590.88	422.68	78.23	96.72	134.51	133.53	28.52	22.68
8	1458.51	1414.45	590.42	425.12	76.58	96.38	134.04	134.67	27.74	23.36
8.09	1462.37	1420.44	590.55	426.94	78.19	95.93	133.78	136.24	28.67	24.08
8.17	1464.28	1431.78	588.07	427.41	76.82	95.36	133.4	136.4	27.15	24.45
8.25	1470.7	1439.56	584.83	427.97	77.7	95.35	134.03	135.85	28.67	25.39
8.34	1476.27	1444.08	586.24	428.66	77.18	95.4	131.76	135.36	29.11	25.74
8.42	1481.39	1451.39	584.35	426.14	76.35	94.84	131.91	134.26	28.17	27.37
8.5	1487.62	1459.67	579.03	426.31	75.2	94.41	131.19	133.58	27.26	30.53
8.59	1491.88	1467.71	578.09	426.19	76.16	94.21	130.03	132.41	28.17	32.42
8.67	1496.76	1479.99	572.29	421.43	75.46	94.07	128.19	130.24	27.97	35.37
8.75	1502.43	1481.47	569.95	420.53	75	93.61	126.85	129.92	27.7	39.06
8.84	1506.93	1486.86	566.05	418.14	74.8	93.32	124.53	126.71	28.84	42.2
8.92	1510.72	1492.62	561.88	414.85	75.57	92.98	123.59	126.08	28.72	47.18
9	1513.72	1503.75	554.32	412.35	75.5	93.11	121.62	124.29	28.64	51.77
9.09	1516.07	1514.52	549.95	408.15	76.53	92.68	118.86	121.92	28.43	55.73
9.17	1517.72	1515.6	545.06	405.33	76.06	92.54	117.74	121.17	28.35	61.17
9.25	1519.14	1534.87	537.23	399.29	78.22	92.27	115.01	117.98	28.45	65.83
9.34	1522.93	1539.88	531.82	395.93	76.56	92.19	114.22	116.97	28.86	70.44
9.42	1525.51	1543.7	528.38	393.06	77.07	92.05	111.65	115.12	28.38	75.16
9.5	1522.6	1548.42	520.98	387.62	77.53		110.67	113.68	28.23	80.89
9.59	1526.39	1551.55	514.75	382.9	77.02		108.94	111.2	27.8	86.44
9.67	1529.89	1564	509.73	379.14	78.53		106.09	110.04	28.1	91.55
9.75	1534.3	1570.85	505.09	377.68	78.58		106.88	108.91	28.32	97.03
9.84	1529.06	1575.89	497.71	371.06	79.17		105.3	106.87	28.43	103.26
9.92	1516.76	1577.41	493.73	368.98	77.9		103.11	107.08	28.2	108.93
10	1528.06	1571.47	486.96	363.77	76.42		102.26	105.13	28.86	114.3
10.09	1533.17	1572.22	483.16	360.21	77.13		101.53	103.88	28.02	119.8
10.17	1540.84	1575.63	476.86	353.76	78.71		99.65	104.04	27.57	124.19
10.25	1545.74	1588.32	473.39	353.21	77.87		100.13	102.86	28.09	129.88
10.34	1546.74	1593.33	468.36	348.5	77.55		99.31	102.52	28.09	134.97
10.42	1551.45	1590.52	462.87	346.74	77.69		99.73	102.54	28	141.09
10.5	1554.2	1594.61	460.66	344.26	79.01		98.18	103.01	28.12	145.18
10.59	1554.09	1601.85	456.19	340.29	79.04		100.5	102.76	27.53	149.84
10.67	1555.25	1620.48	453.22	338.57	81.69		100.28	102.89	28.01	154.97
10.75	1553.35	1622.21	448.7	335.8	82.61		99.04	102.9	28.25	156.22
10.84	1558.46	1615.98	445.6	332.88	82.4		98.74	103.42	29.07	162.12
10.92	1561.52	1608.12	443.67	333.16	82.19		99.46	103.42	29.16	164.26
11	1565.36	1602.08	441.98	332.04	82.55		99.45	104.28	28.67	166.38
11.09	1566.09	1593.15	437.03	328.87	81.92		100.35	103.69	27.77	170.19
11.17	1566.68	1598.67	436.37	329.48	83.27		99.19	104.49	27.53	171.5
11.25	1571.71	1603.41	432.47	327.2	83.82		100.3	104.24	29.07	172.36
11.34	1572.88	1608.17	432.28	326.45	84.51		100.83	105.35	28.37	173.93
11.42	1579.83	1612	429.55	325.11	83.5		100.11	104.01	28.53	174.46
11.5	1576.88	1610.38	427.62	324.3	85.18		100.98	105.27	27.74	174.54
11.59	1580.78	1629.94	427.98	324.77	85.11		100.42	105.42	28.1	175.58
11.67	1579.51	1619.63	424.2	323.84	88.81		100.73	104.23	29.2	175.19
11.75	1578.45	1620.58	424.89	323.59	86.33		100.99	106.86	28.03	173.91
11.84	1580.25	1609.93	420.47	321.74	87.35		101.86	104.36	28.69	172.46
11.92	1581.96	1616.7	419.57	321.8	89.42		101.76	104.95	28.17	171.72
12	1585.63	1616.69	417.14	321.19	89.08		100.27	105.47	27.53	169.91

## Sheet: Figure 3e
Time (hrs)	Static - 25 mL	Static - 25 mL	Static - 25 mL	Static - 25 mL	Static - 25 mL	Static - 25 mL	Static - 25 mL	Static - 25 mL	Fluidic	Fluidic	Fluidic	Fluidic	Fluidic	Fluidic	Fluidic	Fluidic
0	78.45	132.82	348.65	74.59			19.77		15.7	93.21	86.98	84.22	233.48	3.79	30.56	69.78
0.09	75.6	133.54	346.17	71.52			19.41		16.96	202.47	80.85	130.91	388.58	-95.87	29.82	315.5
0.17	72.85	130.71	345.26	70.43			19.31		15.76	656.82	195.74	151.07	427.47	-25.97	3.2	352.96
0.25	71.86	126.39	341.81	71.96			19.34			717	240.7	177.53	446.02	34.66	-26.34	357.77
0.34	70.28	126.67	341.86	71.76			19.26		191.18	740.5	257.44	193.64	459.84	70.17	-10.52	366.08
0.42	69.05	126	342.47	73.48			19.89		298.86	758.84	260.9	210.83	470.7	96.98	3.35	369.52
0.5	69.64	123.75	342.39	72.84			19.25		253.5	766.95	263.84	227.9	473.18	114.14	13.28	379.94
0.59	69.07	124.27	339.34	71.06			19.57		283.72	777	265.78	244.36	478.24	128.62	21.24	384.81
0.67	70.77	123.96	340.04	70.73			20.02		303.68	788.82	271.86	262.76	487.9	143.1	28.27	389.42
0.75	71.32	122.23	340.02	70.44			19.39		319.61	801.38	275.18	282.49	496.51	153.15	36.39	393.49
0.84	67.3	120.46	339.33	72			19.2		332.85	810.11	279.44	304.31	505.84	162.98	40.6	390.87
0.92	67.53	120.43	338.79	71.25			19.38		344.64	820.22	292.02	316.82	511.14	171.61	43.8	392.45
1	67.32	119.94	337.64	68.85			19.81		353.83	828.19	290.89	324.14	519.66	180.63	49.55	389.82
1.09	66.73	118.05	338.14	68.82			19.44		366.12	832.08	295.04	331.29	527.27	186.92	51.95	389.5
1.17	65.73	116.39	343.73	83.44			19.63		375.54	842.16	296.96	337.02	534	193.29	55.6	391.17
1.25	63.06	116.26	355.06	97.53			19.3		385.27	847.22	300.52	345.62	536	197.95	58.73	392
1.34	62.86	117.56	377.8	111.35			19.51		394.38	855.47	299.71	351.86	540.62	203.84	60.96	392.01
1.42	61.31	116.16	410.9	125.02			19.64		406.49	863.53	301.97	355.92	542.34	208.66	63.74	392.23
1.5	63.04	119.72	452.09	136.41			19.93		418.43	870.44	304.1	358.35	545.88	213.37	66.02	394.1
1.59	60.25	122.99	493.2	149.32			19.51		489.86	879.55	304.63	364.14	547.79	218.39	70.26	393.93
1.67	57.01	131.46	533.35	160.96			20.51		493.93	885.85	306.94	367.8	550.39	220.66	71.5	393.39
1.75	54.11	148.76	567.42	172.56			19.68		499.06	891.76	309.25	367.03	554.04	224.37	74.18	398.21
1.84	50.69	173.42	597.52	187.98			20.28		506.12	899.93	307.97	369.53	551.43	226.45	80.91	397.03
1.92	50.45	207.56	625.05	202.21			20.14		514.29	906.9	310.41	371.48	555.26	228.09	86.9	396.47
2	53.77	247.25	650.59	217.09			19.81		523.95	909.99	307.98	373.7	558.5	231.49	90.25	397.74
2.09	58.83	289.74	676.58	229.38			20.82		531.26	917.08	310.06	375.37	562.85	231.79	92.48	397.47
2.17	68.2	326.82	700.03	240.99			20.2		542.34	920.84	311.64	378.05	558.78	233.88	94.21	394.48
2.25	81.59	354.25	725.17	253.15			19.97		551.88	926.98	312.56	383.02	555.78	235.46	96.84	392.71
2.34	97.63	376.93	751.47	264.84			20.82		560.6	936.57	319.82	381.65	553.8	236.25	98.88	394.64
2.42	115.22	391.53	783.92	272.94			20.12		568.35	940.57	324.63	381.61	559.08	238.47	104.91	395.08
2.5	131.83	403.03	819.26	283.08			19.91		576.9	942.93	324.3	383.8	560.07	240.04	108.08	393.4
2.59	147.53	408.69	860.52	291.61			19.77		585.9	946.91	328.68	381.68	562.32	239.46	109.74	393.87
2.67	161.23	414.55	902.77	297.57			19.45		596.53	949.93	332.69	381.56	563.86	242.17	110.98	393.65
2.75	176.34	419.49	950.77	302.61			19.56		613.73	954.76	336.39	388.46	566.94	243.12	114.67	393.17
2.84	187.38	411.27	1004.56	308.06			20.16		625.82	957.55	338.74	390.09	564.89	245.39	114.97	391.48
2.92	195.64	405.44	1058.79	315.39			21.06		566.06	964.82	340.64	393.01	568.11	246.96	115.71	394.37
3	201.66	394.57	1113.97	317.75			20.12		583.86	966.06	339.68	391.25	569.16	247.9	116.68	395.13
3.09	208.1	378.93	1164.31	323.68			18.81		602.44	968.93	343.15	391.45	567.16	248.09	118.54	395.32
3.17	210.53	362.03	1212.31	325.64			19.57		618.05	974.27	345.74	392.57	570.24	248.71	121.21	393.53
3.25	208.63	343.43	1260.5	330.3			20.23		525.29	975.71	349.76	392.47	569.29	249.18	119.61	396.26
3.34	204.14	327.13	1301.95	334.53			20.59		541.84	983.06	350.88	394.01	567.53	249.93	122.01	399.69
3.42	200.72	313.99	1340.33	336.22			20.77		565.24	984.36	351.35	397.34	564.01	250.45	122.02	403.05
3.5	195.96	302.87	1372.27	340.95			20.11			985.43	351.47	397.73	565.62	249.99	127.24	405.53
3.59	192.51	288.54	1398.67	342.52			20.09			987.59	351.67	397.65	575.46	250.94	126.69	407.23
3.67	184.76	276.52	1421	344.98			20.17			989.81	351.89	399.39	579.76	251.5	126.58	407.55
3.75	179.54	263.9	1437.78	347.53			20.68			991.99	352.65	398.25	580.5	251.98	127.91	407.95
3.84	176.34	254.29	1451.23	349.24			19.85			948.95	353.67	399.71	583.81	252.21	126.91	401.7
3.92	170.27	247.4	1458.31	353.19			20.16
4	166.97	241.15	1466.53	349.96			19.76
			1469.89				20.49
			1467.53				20.52
			1469.73				23.22
			1467.66				24.83
			1467.32				26.82
			1462.62				28.64
			1461.39				30.52
			1458.12				33.68
			1459.12				36.38
			1459.92				39.65
			1464.22				42.53
			1472.25				46.9
			1483.81				49.58
			1493.67				54.35
			1498.19				57.3
			1488.84				62.29
			1466.45				66.17
			1443.66				68.8
			1427.81				71.96
			1416.3				75.52
			1402.38				78.11
			1391.47				78.91
			1383.41				83.88
			1378.63				85.38
			1371.27				87.5
			1362.62				88.97
			1361.29				90.78
			1358.25				92.02
			1354.32				94.11
			1351.77				94.56
			1349.54				96.27
			1346.11				97.5
			1345.75				98.86
			1344.46				99.45
			1343.6				99.84
			1340.93				100.25
			1338.95				100.11
			1338.16				101.07
			1337.17				101.66
			1337.29				102.95
			1333.66				102.38
			1331.18				102.17
			1330.96				103.14
			1328.8				102.3
			1326.19				101.87
			1326.05				101.67
			1323.94				101.78
			1321.28				102.24
			1318.66				101.07
			1316.78				101.39
			1315.14				101.34
			1313.11				100.09
			1312.87				100.87
			1312.77				99.07
			1308.11				98.84
			1308.2				98.27
			1304.69				97.73
			1302.69				97.26
			1302.12				95.71
			1298.28				96.03
			1301.53				95.47
			1297.38				94.73
			1296.49				94.56
			1291.7				94.45
			1289.61				92.79
			1288.01				92.35
			1286.51				91.9
			1284.6				91.01
			1284.27				91.08
			1283.1				90.22
			1277.66				89.64
			1279.94				89.63
			1275.19				88.41
			1275.57				87.29
			1271.33				87.07
			1269.79				87.14
			1266.36				85.56
			1263.57				85.51
			1262.77				85.03
			1263.25				85.85
			1258.23				84.05
			1254.63				83.45
			1254.14				82.69
			1253.05				83.26
			1251.72				82.17
			1248.01				80.5
			1244.86				79.53
			1243.81				80.09
			1237.15				80.07
			1236.04				79.15
			1235.7				78.69
			1231.4				77.7
			1230.09				76.96
			1225.38				76.92
			1224.89				76.53
							76.75

## Sheet: Figure 5b Ctrl Org
Distance (um)	ZO1	ZO1	ZO1	AcT	AcT	AcT
0	300.2	236.3	308.7	257.7	395	368.8
0.2	342.9	246.2	316.2	265.6	433.4	356.4
0.4	369	329.6	299.9	276.4	499.8	460.9
0.6	308.1	454.6	256	397.7	739.4	529.3
0.8	327.1	452.8	227.6	553	717	486.6
1	349.8	377.8	215.9	1049.8	902.1	772.5
1.2	321.7	413.4	306.3	2091.4	1618.5	1785.1
1.5	285.4	419.8	487	3316.3	2901	3052.6
1.7	340.9	428.3	374.1	3552.9	3780.9	3935.8
1.9	327	496.5	312.2	3231	3488	3949.8
2.1	365.7	603.8	280.3	2802.1	2649.4	3439
2.3	369.2	501.8	332	2155.7	1463.3	2821.2
2.5	514.5	394.4	342.5	1942.2	969.2	1827.4
2.7	816.1	388	450.5	1583.4	671	1199.9
2.9	1032.1	540	645.9	1403.8	484.9	879.6
3.1	898.6	806.4	956	1246.6	561	971.8
3.3	786	714.2	938.7	1196.8	576.5	907.7
3.5	844	502.5	994.5	1186.7	635.8	725
3.7	872.7	501.7	1234.7	1212.3	564.2	722.5
3.9	1010	529.5	1435.9	1240.7	529.7	837.7
4.1	1096.6	640.7	1556.3	1193.5	394.8	687.2
4.4	1591.7	718.7	1767	1331.7	524.2	710.5
4.6	1911.3	1082.4	1844.7	1183.1	490.2	851.4
4.8	2032.3	1676.8	1659.6	1292.4	524.1	829.2
5	2046.5	1722.2	1374.3	1148.8	406.1	860.3
5.2	2025.6	1864.1	1471.2	1048.8	471.9	819.6
5.4	2050.9	1835.9	1452.9	976	666.3	719
5.6	1655.2	1690.8	1427.9	931.1	662.9	588.9
5.8	1519.5	1422	1586.8	1065.2	833.5	528.8
6	1328	1197.8	1271.9	934.8	803.1	504.4
6.2	1292.9	1064.5	1053.4	817.1	571.6	448.8
6.4	1148.1	1205.8	1039.2	539.9	531.5	379.8
6.6	1275.4	1353.9	966.8	632.9	651.9	387.3
6.8	1294.9	852.9	638	647.1	592.3	368.3
7	1000.4	753.7	356.2	695.4	571.7	273.4
7.3	600.9	787.9	465.8	704.7	613.5	417.6
7.5	361.9	712.7	549.4	743.2	559.7	528.2
7.7	312.4	400.7	476.7	756.6	467	562.5
7.9	231.7	307.6	166.6	687.4	424.1	489.2
8.1	212.1	258.5	156.3	567.8	393.8	373.2
8.3	209.5	306.3	193.3	494.1	330	460.4
8.5	274	368.1	203	359.2	334.3	451.6
8.7	185.4	438.5	165	279.9	344.1	495.3
8.9	177.4	417.5	150.2	295.9	422.2	591.5
9.1	172.2	447.5	163.3	306.5	381.9	484.7
9.3	147.4	444.7	127.7	340.9	427.2	429.1
9.5	155.3	340.8	129.6	334.3	492.2	390.7
9.7	163.9	247.3	111.2	253.3	439.7	243.7
9.9	131	161.3	117.7	260	450.4	148
10.2	161.9	160.8	85.9	219.2	411.5	228.1
10.4	174.3	128.1	124.5	251.4	384.6	252.3
10.6	143.2	145.8	173.7	190.3	233.2	202
10.8	140	111.4	163.9	156	241.6	197.4

## Sheet: Figure 5b KO Org
Distance (um)	ZO1	ZO1	ZO1	AcT	AcT	AcT
0	200.3	132.6	214.9	308.3	164.1	165.2
0.2	265.5	146	169.6	313.6	99.2	251
0.4	219.1	155.2	224.8	370.7	145.3	374.8
0.6	216.9	131.9	297.1	496.2	121.4	587.7
0.8	215.3	104	243.2	554.7	255.3	1362.7
1	148.6	127.5	180.8	894.5	904.4	1919.9
1.2	159.3	126.4	204.5	1314.9	2321.6	2361.7
1.5	228.5	141.1	221.7	1891.5	3373.8	3606.1
1.7	356.1	163.9	309.4	2582.4	3384.5	4074.2
1.9	446.5	124.1	359.7	2905.8	2747.7	3373.2
2.1	380.4	115.4	468.5	3003.3	1295.8	1885.1
2.3	383.1	84.5	362.7	2747.9	473.7	1124
2.5	426.2	91.6	314.4	2505.8	312.4	1163.2
2.7	668.2	62.3	282.3	2075.4	280.3	1191.6
2.9	1006	66	259.9	1629.1	251.8	759.5
3.1	1191.5	68.6	280.5	1286.1	182.5	574.9
3.3	1094.4	85.1	320.2	1075.2	190.5	532.5
3.5	815.4	85.5	311.6	899.4	226.5	580.8
3.7	728.9	107	413	831.7	213.5	729.2
3.9	616.8	88.6	454.1	949.4	219.4	584
4.1	553.4	98.6	802.1	1089.6	148.2	482
4.4	546.4	132.1	1179.6	901.2	173.7	526.8
4.6	600.4	154.5	1174.4	541.7	199.4	513.8
4.8	857.6	142.1	1125.3	515.1	212	568.2
5	1161.4	214.2	1260.3	488.3	233.2	783.1
5.2	1166.4	132.2	1793.2	519.9	243.7	1074.4
5.4	980.7	221.1	1834.6	478.7	247	1023.8
5.6	1100	273.4	1320.2	429.2	238.3	923
5.8	1331.5	288.1	1144.3	462.7	248.2	847.8
6	1094.2	422.2	1107.6	487	231.9	944.7
6.2	918.9	430.5	1185	521.6	205.7	926.1
6.4	767.8	449.7	1354.2	560.7	141.7	1205.8
6.6	658.7	332.5	1220.5	621.4	131.7	1028.4
6.8	571	234.4	963.1	461.2	210.2	966.9
7	551.1	192.5	653.4	429.4	286.9	1012
7.3	612	335.2	861.2	390.1	335.5	1026.9
7.5	762.7	474.5	922.4	360.1	322.5	829.3
7.7	750.5	372.4	837.8	463.7	264.9	717.7
7.9	886.5	325.9	533.7	519.1	268.7	634.6
8.1	740.3	348.6	319.7	392.3	192.4	736.9
8.3	842.2	244.9	230.3	331.2	235.2	796.5
8.5	847.3	221	195.8	307.4	310.4	670.6
8.7	690.6	204.5	212.6	289.8	224.6	694.6
8.9	499.9	156.9	206.9	334.1	178.3	562.5
9.1	389.9	109.5	138.4	213.5	198.2	387.4
9.3	305.9	130.7	160	153.9	308.3	521.7
9.5	213.1	109.2	97.6	189.2	252.6	503.8
9.7	175.5	91.9	127	182.4	260.8	536.6
9.9	194.9	81.2	127.6	119.7	265.3	529.5
10.2	139.6	52.3	99.6	169.5	241.1	477.7
10.4	150	56.9	103.9	126.4	237.2	525.9
10.6	122	63.9	125.6	127.7	157.7	510.3
10.8	149.4	41.8	124.5	102.2	184	530.2

## Sheet: Figure 5b Cyst
Distance (um)	ZO1	ZO1	ZO1	ZO1	ZO1	AcT	AcT	AcT	AcT	AcT
0	1945.8	780.1	291.7	812.8	679.6	1182.4	57.5	112.1	135.3	233.8
0.2	1837.9	812.9	309.3	895	682.2	986.7	80	124.7	179.2	201.8
0.4	1761.6	859.8	323.6	964.3	683.5	657.3	115	119.8	199.4	190.8
0.6	1723.1	913.2	353.9	1005.4	666.1	561.4	156.7	137.8	375.6	279.1
0.8	1705	921	347.1	1074.6	613.9	602.3	144.1	158.5	489.9	447.6
1	1664.8	926.1	369.7	1190.4	545.8	749.6	157.7	156.5	540	526.3
1.2	1574.2	913	398.5	1236.7	517.6	946.2	176.4	156.1	582.9	646.5
1.5	1257.6	962.7	408.4	1255.9	508.7	1050.5	242.7	222	670.3	726.5
1.7	903.6	977.9	423.6	1234.4	522.2	1115	304.4	278.9	816.8	910.2
1.9	699.3	990.6	447.8	1192	594.4	1218.4	321.5	364.8	1011.3	999.4
2.1	620.7	1009.7	483.9	1139.2	642.2	1060.1	309.9	432.9	1006.8	1047.1
2.3	569.1	1070.3	525.4	976	639.9	774.4	334	477.2	1016.6	1004.1
2.5	565.5	1046.4	562	716.2	594.9	533.3	372	448.4	951.3	909.3
2.7	640.2	1050.5	568.9	453.7	455.9	302.1	357.7	506.2	810.9	785.2
2.9	786.4	1074.3	561.8	291.8	303.7	248.5	360.6	472.2	750.4	695.8
3.1	914.1	1121.7	547.4	216.6	207.2	262.3	366.7	546.3	724.1	601
3.3	952.6	1205.3	472.2	175.6	161.6	264.7	331.2	510.5	713.7	549.1
3.5	796.7	1257	404.9	144.8	118.8	271.6	315.2	418.5	719.4	553.2
3.7	663.1	1327	319.7	96.3	72.4	240.6	285.2	274.7	747.9	439.9
3.9	541.5	1434.8	280	57.1	28.4	241.3	281.4	243.3	522.8	315.7
4.1	488.2	1382.8	255.6	31.6	6.8	241.6	260.8	169.1	346.1	256
4.4	429.8	1217.3	236.7	14	1.1	290.7	228.3	177.8	246.8	210.9
4.6	399.6	1055.1	226.3	2.1	1.1	268	239.3	126.8	147.4	169.8
4.8	391.3	921.5	209.3	0.3	0.5	248.6	218.8	122.5	84.8	142
5	383.9	825.4	187.4	0	0	283	176.3	168.6	45.7	158.6
5.2	381.2	823.9	157.8	0	0.2	279.3	225.7	175.3	30	128.2
5.4	383	803.6	134.5	0	0.2	311	254	149.2	19.7	100.1
5.6	386.7	740.7	109.6	0	0	329.1	268	114.7	20.1	164.2
5.8	381.4	694.4	87.4	0	0	346.8	251.5	75.2	36.7	149.8
6	375.9	662.4	63.6	0	0	371.9	210.3	96.9	57	121.8
6.2	379	643.1	54.1	0	0	357.6	214.8	55.3	78.7	114.3
6.4	387.9	656.3	51	0	0	427	223.1	19.3	100.5	434.1
6.6	385.9	652.1	39.7	0	0	461.9	281.8	43.2	139.2	819
6.8	401.3	614.7	34.8	0	0	418.1	391.2	56.5	217	835.6
7	423.3	553.4	30.5	0	2.5	451.6	791.5	143.4	382.1	1214
7.3	447.8	523.5	19	0	4.5	591.9	1325.4	295.7	563.7	1638.4
7.5	437.5	502	9.8	0	1.2	895.1	1965.4	832.7	978.8	2265.7
7.7	426	454.9	7.1	0	0	1614.2	2435.8	2092.9	2107.8	2434.2
7.9	436.7	450.4	5.9	0	0	2926.9	2572.4	2781.9	2848.5	2571.9
8.1	457.7	432	4.4	0	0	3854.5	2942.8	3024.5	3303.9	2349.6
8.3	472.5	398.5	2.5	0	0	4061.1	2910.1	2217.5	3538.6	1977.3
8.5	443.5	344	2.3	0	0	3806.8	2409.4	1302.2	2897.2	1107.8
8.7	428.8	306.7	2.6	0	0	3339	1966.2	702.1	1952.5	449.7
8.9	408.3	246.4	1.8	0	0	1934.4	1342.3	235.5	1074	98.7
9.1	404.3	209	0.3	0	0	896.1	673.4	49.3	437.7	17
9.3	399.8	192	0.7	0	0	587.9	423.7	2.8	69.1	8.3
9.5	387.2	170.5	0.7	0	0	402.9	218.1	0	0.2	1.2
9.7	380.2	139.4	0.1	0	0	237.7	145.4	0.3	0	0
9.9	366.6	116.7	0	0	0	177.9	111.1	0	0	0
10.2	356.1	104	0.1	0	0	137.1	38.3	0	0	0
10.4	343.6	84.4	0.3	0	0	109.3	15.7	0	0	0
10.6	310.4	71.1	0	0	0	91.3	7.5	0.3	0	0
10.8	289	64.5	0	0	0	95.1	14.7	0.7	0	0

## Sheet: Figure 6g glucose
306c 04					Profile Data					306c 05					Profile Data					306 06					Profile Data					306C 07					Profile Data					306C 03					306D
No.	561	488	Mono		No.	561	488	Mono		No.	561	488	Mono		No.	561	488	Mono		No.	561	488	Mono		No.	561	488	Mono		No.	561	488	Mono		No.	561	488	Mono		No.	561	488	Mono		No.	561	488	Mono
1	518	1064	1403		1	491	771	1132		1	491	771	1132		1	470	865	1323		1	512	638	1387		1	526	846	1541		1	481	686	1416		1	500	733	1512		1	499	692	1784		1	521	794	1512
2	491	904	1469		2	489	725	1241		2	489	725	1241		2	501	868	1285		2	481	737	1329		2	526	846	1541		2	474	755	1416		2	533	693	1467		2	509	734	1745		2	510	834	1514
3	524	914	1343		3	506	811	1227		3	506	811	1227		3	505	799	1343		3	465	705	1345		3	508	843	1460		3	477	765	1409		3	526	829	1554		3	495	758	1768		3	484	817	1518
4	535	873	1312		4	504	754	1219		4	504	754	1219		4	516	825	1287		4	499	673	1377		4	506	845	1489		4	482	721	1428		4	507	801	1476		4	478	801	1738		4	467	905	1531
5	541	944	1374		5	506	943	1254		5	506	943	1254		5	496	872	1280		5	468	760	1410		5	506	904	1364		5	489	769	1406		5	508	786	1627		5	519	751	1745		5	472	909	1439
6	506	909	1406		6	489	762	1291		6	489	762	1291		6	549	863	1236		6	500	693	1444		6	507	918	1427		6	482	758	1302		6	502	760	1515		6	510	726	1783		6	518	769	1509
7	487	1001	1363		7	510	814	1228		7	510	814	1228		7	548	869	1283		7	503	748	1357		7	468	945	1367		7	461	777	1371		7	488	861	1530		7	519	817	1812		7	541	861	1521
8	541	1047	1364		8	534	814	1224		8	534	814	1224		8	540	959	1222		8	509	693	1451		8	488	854	1498		8	488	743	1435		8	487	770	1508		8	498	742	1754		8	503	896	1600
9	502	1065	1390		9	536	874	1266		9	536	874	1266		9	558	944	1185		9	505	705	1616		9	537	894	1434		9	534	772	1437		9	484	827	1657		9	499	697	1663		9	525	848	1581
10	583	947	1435		10	581	923	1263		10	581	923	1263		10	482	1033	1298		10	505	705	1616		10	537	894	1434		10	532	1005	1546		10	468	834	1612		10	485	809	1704		10	533	929	1622
11	497	1155	1415		11	622	906	1240		11	622	906	1240		11	518	1035	1328		11	516	760	1696		11	501	929	1585		11	489	1279	1364		11	538	851	1611		11	532	867	1747		11	513	791	1585
12	510	1111	1424		12	698	1210	1171		12	698	1210	1171		12	524	1033	1264		12	517	847	1585		12	481	844	1584		12	506	1375	1348		12	545	1145	1561		12	525	916	1818		12	507	1072	1633
13	528	1229	1449		13	680	1387	1178		13	680	1387	1178		13	609	1285	1373		13	527	1038	1367		13	530	963	1583		13	507	1543	1317		13	506	1078	1401		13	512	859	1779		13	490	896	1559
14	546	1301	1389		14	630	1332	1159		14	630	1332	1159		14	550	1351	1291		14	525	1193	1193		14	522	992	1568		14	524	1308	1334		14	642	1571	1278		14	476	944	1716		14	513	952	1615
15	498	1513	1390		15	751	1366	1210		15	751	1366	1210		15	568	1250	1233		15	593	1455	1126		15	566	1225	1562		15	527	1289	1230		15	590	1437	1521		15	489	1014	1839		15	515	1175	1627
16	616	1326	1427		16	659	1577	1144		16	659	1577	1144		16	575	1872	1196		16	641	1593	1168		16	568	1330	1413		16	516	1565	1203		16	590	1437	1521		16	529	1206	1704		16	500	1340	1442
17	570	1641	1411		17	659	1577	1144		17	659	1577	1144		17	575	1872	1196		17	646	1509	1178		17	532	1631	1400		17	525	1197	1249		17	593	1129	1565		17	514	1341	1440		17	548	1548	1472
18	542	2085	1346		18	577	1565	1094		18	577	1565	1094		18	564	1759	1121		18	566	1843	1235		18	532	1631	1400		18	540	1069	1345		18	633	1237	1538		18	565	1481	1583		18	612	1452	1533
19	566	2155	1263		19	629	1264	1107		19	629	1264	1107		19	588	1432	1109		19	601	1647	1343		19	584	1404	1507		19	564	957	1363		19	633	1237	1538		19	524	1200	1626		19	567	1562	1575
20	589	1600	1147		20	550	1223	1174		20	550	1223	1174		20	590	1559	1250		20	573	1422	1466		20	579	1171	1458		20	547	1025	1389		20	620	1124	1565		20	562	1393	1612		20	564	1459	1511
21	555	1359	1287		21	544	1411	1266		21	544	1411	1266		21	600	1437	1298		21	592	1442	1453		21	508	1495	1562		21	527	910	1404		21	566	1280	1525		21	517	1058	1639		21	545	1438	1508
22	526	1307	1472		22	511	1316	1266		22	511	1316	1266		22	548	1530	1309		22	502	1067	1338		22	538	1281	1530		22	536	1153	1361		22	520	1179	1415		22	522	1056	1743		22	559	1402	1402
23	551	1415	1521		23	577	1535	1166		23	577	1535	1166		23	595	1643	1304		23	504	1214	1283		23	558	1427	1510		23	592	1334	1428		23	539	1074	1445		23	524	976	1676		23	624	1450	1458
24	657	1272	1414		24	558	1350	1176		24	558	1350	1176		24	641	1965	1292		24	545	1267	1331		24	613	1644	1459		24	559	1367	1305		24	560	978	1395		24	523	1070	1657		24	539	1290	1512
25	579	1349	1388		25	518	1315	1154		25	518	1315	1154		25	721	1808	1210		25	608	1260	1350		25	488	1613	1482		25	507	1467	1271		25	526	1200	1321		25	518	1017	1600		25	602	1103	1563
26	606	1355	1395		26	531	1239	1155		26	531	1239	1155		26	645	1738	1094		26	608	1260	1350		26	488	1613	1482		26	542	1424	1248		26	548	1176	1419		26	546	1148	1604		26	646	1220	1652
27	540	1373	1412		27	546	1254	1261		27	546	1254	1261		27	568	1687	1164		27	579	1483	1370		27	537	1506	1526		27	603	1430	1374		27	611	1364	1531		27	524	1165	1625		27	590	1228	1518
28	612	1743	1362		28	592	1159	1197		28	592	1159	1197		28	587	1872	1255		28	580	1318	1384		28	561	1565	1462		28	572	1412	1386		28	573	1365	1531		28	544	1006	1660		28	618	1353	1523
29	645	1983	1242		29	592	1632	1197		29	592	1632	1197		29	629	2008	1179		29	689	1164	1506		29	546	1457	1367		29	573	1373	1364		29	640	1237	1588		29	586	1121	1747		29	592	1455	1450
30	610	1698	1344		30	525	1313	1279		30	525	1313	1279		30	608	1901	1362		30	680	1316	1398		30	580	1641	1481		30	592	1364	1341		30	586	1376	1595		30	544	1030	1629		30	589	1214	1463
31	559	2027	1370		31	550	1506	1120		31	550	1506	1120		31	645	2139	1279		31	638	1184	1297		31	642	1733	1448		31	537	1431	1415		31	635	1340	1539		31	541	1279	1624		31	597	1505	1488
32	602	2027	1377		32	607	1578	1135		32	607	1578	1135		32	654	2099	1339		32	665	1418	1261		32	605	1507	1447		32	591	1485	1388		32	584	1239	1565		32	564	1077	1702		32	569	1392	1505
[truncated: 50 more columns]

## Sheet: Figure 6g PBS
306B control 01					Profile Data					Profile Data					306B control 02					Profile Data					306B control 03					Profile Data					306B control 04					Profile Data					306B control 05
No.	561	488	Mono		No.	561	488	Mono		No.	561	488	Mono		No.	561	488	Mono		No.	561	488	Mono		No.	561	488	Mono		No.	561	488	Mono		No.	561	488	Mono		No.	561	488	Mono		No.	561	488	Mono
1	478	492	1623		1	500	496	1476		1	531	475	1655		1	487	532	1084		1	484	546	1014		1	479	495	1362		1	505	505	1339		1	511	540	1603		1	523	490	1650		1	478	508	1431
2	478	492	1623		2	458	488	1594		2	495	508	1750		2	466	481	1132		2	496	548	1093		2	526	526	1348		2	493	520	1414		2	474	514	1684		2	500	502	1778		2	473	532	1443
3	497	498	1739		3	485	480	1505		3	499	519	1758		3	477	485	1078		3	516	519	1091		3	497	508	1312		3	496	528	1364		3	526	549	1562		3	472	468	1719		3	481	499	1426
4	479	482	1602		4	503	502	1575		4	466	496	1777		4	503	505	1053		4	522	533	1047		4	488	549	1278		4	511	566	1367		4	516	541	1571		4	469	514	1736		4	474	539	1509
5	470	525	1606		5	510	502	1503		5	498	468	1810		5	511	540	1128		5	492	601	1065		5	497	529	1285		5	509	521	1378		5	502	557	1594		5	487	455	1686		5	500	514	1458
6	487	501	1659		6	470	490	1564		6	491	535	1799		6	485	534	1108		6	477	550	1077		6	486	511	1317		6	555	508	1454		6	504	489	1546		6	505	512	1755		6	507	525	1426
7	504	486	1670		7	480	532	1533		7	479	508	1787		7	505	510	1105		7	494	533	1075		7	503	482	1340		7	532	511	1359		7	486	520	1640		7	500	491	1668		7	522	495	1479
8	498	484	1685		8	484	533	1527		8	491	493	1821		8	497	483	1060		8	522	541	992		8	502	494	1340		8	490	519	1377		8	489	532	1606		8	520	536	1722		8	505	501	1420
9	491	505	1668		9	500	504	1590		9	527	492	1803		9	511	459	1145		9	522	567	1093		9	504	493	1302		9	505	510	1340		9	488	552	1564		9	511	516	1736		9	474	514	1391
10	497	524	1627		10	519	523	1524		10	509	463	1804		10	494	522	1061		10	544	545	1086		10	480	524	1345		10	491	503	1390		10	518	502	1561		10	492	547	1662		10	472	516	1393
11	493	488	1621		11	480	503	1534		11	484	486	1775		11	488	540	1074		11	505	618	1035		11	496	509	1304		11	472	550	1409		11	533	565	1549		11	496	526	1764		11	502	550	1437
12	484	510	1684		12	458	522	1482		12	490	510	1737		12	470	544	1119		12	468	586	1045		12	480	492	1209		12	514	534	1421		12	493	525	1552		12	506	527	1594		12	534	532	1404
13	488	518	1644		13	504	487	1536		13	498	514	1689		13	517	514	1135		13	498	557	1064		13	524	488	1286		13	524	559	1347		13	512	484	1573		13	526	533	1639		13	517	504	1304
14	503	504	1746		14	476	524	1451		14	515	477	1785		14	519	540	1120		14	513	516	1103		14	546	550	1241		14	490	491	1283		14	484	540	1592		14	492	545	1648		14	488	561	1308
15	490	499	1676		15	469	571	1508		15	479	501	1773		15	521	519	1139		15	507	540	1048		15	507	511	1258		15	496	526	1299		15	504	557	1638		15	467	507	1609		15	489	516	1441
16	535	476	1644		16	526	521	1507		16	496	497	1837		16	485	543	1074		16	519	556	1062		16	517	563	1277		16	512	566	1288		16	576	606	1590		16	483	524	1615		16	499	538	1487
17	493	533	1568		17	528	626	1465		17	525	509	1713		17	508	556	1041		17	541	621	1010		17	514	555	1202		17	511	576	1372		17	475	624	1633		17	513	498	1672		17	518	544	1403
18	465	522	1668		18	564	621	1609		18	483	518	1737		18	505	571	1078		18	525	553	1061		18	485	522	1262		18	502	556	1358		18	475	624	1633		18	511	543	1672		18	475	601	1287
19	470	555	1624		19	576	602	1633		19	515	499	1807		19	516	534	1081		19	488	517	1003		19	518	526	1301		19	503	586	1377		19	539	588	1537		19	518	538	1550		19	493	549	1362
20	525	528	1590		20	562	578	1601		20	476	539	1763		20	502	560	1039		20	512	598	1048		20	520	525	1303		20	517	567	1424		20	485	484	1631		20	520	544	1641		20	506	536	1343
21	502	544	1649		21	619	604	1579		21	538	507	1736		21	515	606	1080		21	535	556	1032		21	541	583	1295		21	539	587	1381		21	511	579	1583		21	488	518	1636		21	527	593	1402
22	542	533	1616		22	500	593	1534		22	496	531	1738		22	548	604	1048		22	519	568	1037		22	492	595	1219		22	539	581	1330		22	530	598	1566		22	530	509	1645		22	510	602	1359
23	491	533	1709		23	495	577	1585		23	482	541	1773		23	470	638	1046		23	513	613	1016		23	494	577	1271		23	552	516	1326		23	534	575	1643		23	514	537	1592		23	545	529	1459
24	514	572	1557		24	514	573	1492		24	486	541	1834		24	531	640	1035		24	538	620	1028		24	510	517	1243		24	505	630	1340		24	543	545	1636		24	516	541	1572		24	484	529	1392
25	508	526	1665		25	530	625	1471		25	516	494	1761		25	539	635	1115		25	527	666	1042		25	515	576	1190		25	589	550	1401		25	523	580	1535		25	476	565	1630		25	513	574	1351
26	495	522	1717		26	516	615	1458		26	524	539	1827		26	486	597	1055		26	530	631	1041		26	561	556	1323		26	544	640	1386		26	523	580	1535		26	487	534	1541		26	498	596	1383
27	504	526	1642		27	543	557	1607		27	492	527	1778		27	473	562	1118		27	526	633	897		27	543	527	1244		27	590	625	1316		27	546	569	1623		27	482	525	1608		27	493	612	1326
28	513	504	1613		28	510	576	1575		28	509	524	1748		28	499	612	1068		28	526	589	976		28	524	550	1188		28	526	577	1370		28	516	545	1597		28	470	509	1688		28	498	608	1299
29	502	589	1602		29	546	577	1423		29	517	519	1739		29	508	608	1085		29	508	581	1028		29	527	503	1215		29	542	699	1320		29	522	573	1639		29	540	562	1634		29	516	562	1349
30	494	560	1630		30	502	551	1423		30	507	484	1709		30	483	598	1089		30	492	653	1011		30	499	527	1254		30	531	572	1351		30	510	575	1599		30	563	569	1679		30	508	542	1424
31	462	532	1666		31	519	568	1379		31	522	534	1706		31	547	543	1090		31	495	605	1029		31	502	606	1269		31	548	579	1345		31	522	561	1603		31	533	546	1757		31	519	545	1404
32	519	535	1652		32	490	620	1448		32	499	541	1683		32	496	639	1146		32	526	644	988		32	512	512	1263		32	553	594	1378		32	548	567	1510		32	517	563	1791		32	485	574	1335
[truncated: 34 more columns]
